# Supplementary material for: Does Embracing New Approaches in Homemade Fruit Spirit Production Lessen Consumer Health Risks?
Source: Toxics. 2025 May 28;13(6):444. doi: 10.3390/toxics13060444 (PMC12197528; doi:10.3390/toxics13060444)
Supplement: Supplementary file 1 [file toxics-13-00444-s001.zip]

Archive with 1 entries (1 files):
- toxics-3633663-supplementary.pdf
